# Supplementary material for: Neurobiological Signatures of Auditory False Perception and Phantom Perception as a Consequence of Sensory Prediction Errors
Source: Biology (Basel). 2022 Oct 13;11(10):1501. doi: 10.3390/biology11101501 (PMC9598671; doi:10.3390/biology11101501)
Supplement: Supplementary file 1 [file biology-11-01501-s001.zip]

Archive with 1 entries (1 files):
- biology-1938405-supplementary.pdf
